# Supplementary material for: Grain yield trade-offs in spike-branching wheat can be mitigated by elite alleles affecting sink capacity and post-anthesis source activity
Source: J Exp Bot. 2023 Sep 22;75(1):88–102. doi: 10.1093/jxb/erad373 (PMC10735541; doi:10.1093/jxb/erad373)
Supplement: erad373_suppl_Supplementary_Dataset_S1 [file erad373_suppl_supplementary_dataset_s1.xlsx]

## Sheet: Fig. 1E
Source data for Fig. 1E: Grains per 5 spikes
TRI 984	CIRNO
217	253
250	256
266	234
325	230
225	260
319	265
274	250
321	233
220	255

## Sheet: Fig. 1F
Source data for Fig. 1F: Grain length (mm)
TRI 984	CIRNO
7.04691	7.62332
7.5272	7.9584
7.30491	7.42561
7.29301	7.66911
7.5	7.8
7.4	7.9
7.1	7.685
7.41	7.52
7.345	7.73

## Sheet: Fig. 1G
Source data for Fig. 1G: Grain width (mm)
TRI 984	CIRNO
3.60467	3.66612
3.80073	3.70502
3.7177	3.68558
3.7077	3.59738
3.565	3.65115
3.78104	3.80409
3.7053	3.7545
3.58	3.63174
3.65615	3.50919

## Sheet: Fig. 1H
Source data for Fig. 1H: Thousand grain weight (g)
TRI 984	CIRNO
46.037	61.68
44.942	60.6445
41.9361	60.6445
48.168	60.25
46.622	56.28
44.218	60.8824
42.545	59.3281
48.578	48.12
46	47.6113

## Sheet: Fig. 1I
Source data for Fig. 1I: Days to heading (in growing degree days)
TRI 984	CIRNO
1017.8	897.75
1017.8	887.32
1004.55	897.75
1017.8	897.75
1017.8	887.32
1004.55	897.75
1017.8	897.75
1017.8	887.32
1004.55	897.75

## Sheet: Fig. 1J
Source data for Fig. 1J: Flag leaf verdancy at heading (SPAD value)
TRI 984	CIRNO
48.7	56.8
51.6	58
48.9	55.7
60.3	59.6
56.3	57.5
59.3	56.4
55.6	57
52	61.1
55.4	61.3

## Sheet: Fig. 1K
Source data for Fig. 1K: Flag leaf verdancy at 30 days after heading (SPAD value)
TRI 984	CIRNO
3.5	59.7
2.2	59.2
2.2	57.5
8.7	59.2
4.2	55.6
4.3	53.9
5.9	52.2
2.8	56.2
3.1	52.9

## Sheet: Fig. 1L
Source data for Fig. 1L: Peduncle senescence at 30 days after heading (%)
TRI 984	CIRNO
50	0
50	0
40	0
50	0
50	0
60	0
50	0
50	0
40	0

## Sheet: Fig. 1M
Source data for Fig. 1M: Tiller number per plant (at Booting)
TRI 984	CIRNO
8	5
9	5
9	4
8	5
9	5
9	4
8	5
9	5
9	4

## Sheet: Fig. 1N
Source data for Fig. 1N: Spike number per plant (at maturity)
TRI 984	CIRNO
2	3
2	2
3	2
2	3
2	2
3	2
2	3
2	2
3	2

[truncated: 38 more sheets: Fig. 1O, Fig. 1P, Fig.2A, Fig.2B, Fig.2C, Fig.2D, Fig.2E, Fig.3B, Fig.3C, Fig.3D, Fig.3E, Fig.3F, Fig.3G, Fig.3H, Fig.4B, Fig.4C, Fig.4D, Fig.4E, Fig.4F, Fig.5B …]
