# Supplementary material for: Grain yield trade-offs in spike-branching wheat can be mitigated by elite alleles affecting sink capacity and post-anthesis source activity
Source: J Exp Bot. 2023 Sep 22;75(1):88–102. doi: 10.1093/jxb/erad373 (PMC10735541; doi:10.1093/jxb/erad373)
Supplement: erad373_suppl_Supplementary_Dataset_S2 [file erad373_suppl_supplementary_dataset_s2.xlsx]

## Sheet: Fig.S4A
Source data for Fig. S4A: Grains width (mm)
TRI 984_Marvin	CIRNO_Marvin	TRI 984_Manual	CIRNO_Manual
3.5	3.8	3.14	3.68
3.5	3.3	3.3	3.14
3.5	3.5	3.35	3.13
3.4	3.5	3.47	3.58
3.7	3.2	3.41	3.19
3.4	3.6	3.25	3.56
3.5	3.8	3.31	3.46
3.3	3.6	3.27	3.13
3.5	3.2	3.32	3.37
4.2	3.8	3.37	3.47

## Sheet: Fig.S4B
Source data for Fig. S4B: Grains length (mm)
TRI 984_Marvin	CIRNO_Marvin	TRI 984_Manual	CIRNO_Manual
7.1	7.6	6.71	6.9
7.3	7.6	6.79	7.11
7.3	7.7	7.08	7.41
6.8	7.4	7.01	7.48
7.4	7.3	6.83	7.45
7.3	7.5	7.07	7.75
7	7.1	6.65	7.3
7.5	7.4	6.7	7.29
6.9	7.2	6.97	7.48
7	8	6.4	7.55

## Sheet: Fig.S5A
Source data for Fig. S5A: Spikelets per spike
TRI984	CIRNO
75	14
69	13
76	15
44	13
47	14
50	13

## Sheet: Fig.S5B
Source data for Fig. S5B: Florets per spike
TRI984	CIRNO
224.88	97
178	94
231.68	115.714
156.64	92
167.32	104
210.81	93

## Sheet: Fig.S5C
Source data for Fig. S5C: Grains per spikelet
TRI984	CIRNO
0.856	3.71429
0.924638	3.58461
0.855263	3.53333
1	3.53846
0.957447	3.61429
1.096	3.6

## Sheet: Fig.S5D
Source data for Fig. S5D: Flag leaf length (cm)
TRI 984	CIRNO
21.5	22
21	23.5
23	20.4
21.8	26.6
23.2	26.2
24.2	25
23.8	27
23.1	25
21.7	25.1

## Sheet: Fig.S5E
Source data for Fig. S5E: Flag leaf width (cm)
TRI 984	CIRNO
2	1.7
2	1.7
2.3	1.7
2.1	1.7
2.1	1.8
2.3	2
2.2	1.8
2.3	1.9
2.2	2.1

## Sheet: Fig.S5F
Source data for Fig. S5F: Spike length (cm)
TRI 984	CIRNO
8.7	7.8
9.2	6.7
9.5	7.4
11.2	6.6
10.2	6.3
10.4	7.4
9.3	8
9.8	7.4
9.8	6.3

## Sheet: Fig.S5G
Source data for Fig. S5G: Plant height (cm)
TRI 984	CIRNO
103.1	63.6
115.3	63
117.2	66.5
102	69.2
118.2	67
120.8	61.4
100.5	68.2
122.2	71.3
116.8	64.3

## Sheet: Fig.S5H
Source data for Fig. S5H: Score for spike-brancing
TRI984	CIRNO
4	0
4	0
4	0
3.2	0
3.2	0
3.5	0
3.5	0
3.7	0
4	0

[truncated: 33 more sheets: Fig.S7A, Fig.S7B, Fig.S7C, Fig.S7D, Fig.S7E, Fig.S8B, Fig.S8C, Fig.S8D, Fig.S8E, Fig.S8F, Fig.S8G, Fig.S9A, Fig.S9B, Fig.S9C, Fig.S9D, Fig.S9E, Fig.S10A, Fig.S10B, Fig.S10C, Fig.S10D …]
